# Supplementary material for: RBDtector: an open-source software to detect REM sleep without atonia according to visual scoring criteria
Source: Sci Rep. 2022 Dec 3;12:20886. doi: 10.1038/s41598-022-25163-9 (PMC9719467; doi:10.1038/s41598-022-25163-9)
Supplement: Supplementary file 1 — Supplementary Information. [file 41598_2022_25163_MOESM1_ESM.zip]

Archive with 22 entries (22 files):
- RBDtector/__init__.py
- RBDtector/app_logic/__init__.py
- RBDtector/app_logic/dataframe_creation.py
- RBDtector/app_logic/PSG.py
- RBDtector/app_logic/PSG_controller.py
- RBDtector/config.ini
- RBDtector/data_structures/__init__.py
- RBDtector/data_structures/annotation_data.py
- RBDtector/data_structures/raw_data.py
- RBDtector/data_structures/raw_data_channel.py
- RBDtector/gui/__init__.py
- RBDtector/gui/gui.py
- RBDtector/input_handling/__init__.py
- RBDtector/input_handling/input_reader.py
- RBDtector/main.py
- RBDtector/output_handling/__init__.py
- RBDtector/output_handling/csv_writer.py
- RBDtector/util/__init__.py
- RBDtector/util/definitions.py
- RBDtector/util/error_for_display.py
- RBDtector/util/settings.py
- Supplementary Material.docx
