# Supplementary material for: RBDtector: an open-source software to detect REM sleep without atonia according to visual scoring criteria
Source: Sci Rep. 2022 Dec 3;12:20886. doi: 10.1038/s41598-022-25163-9 (PMC9719467; doi:10.1038/s41598-022-25163-9)
Supplement: Supplementary file 1 — Supplementary Information. [file 41598_2022_25163_MOESM1_ESM.zip › RBDtector/app_logic/dataframe_creation.py]

"""
Dataframe Creation

dataframe_creation groups functions used specifically for creating a
datetime-indexed pandas objects suitable for RBD detection.
"""

import numpy as np
import pandas as pd
from scipy import interpolate

from util import settings


def create_datetime_index(start_datetime, sample_rate, sample_length, index_rate=settings.RATE):
    """ Creates a datetime index starting at ``start_datetime`` with ``index_rate`` Hz. This translates to a
    frequency of 1000/``index_rate`` milliseconds. The number of index entries are calculated to fit a sample with
    ``sample_length`` recorded at ``sample_rate``.

    :param start_datetime: First entry of datetime index
    :param sample_rate: Recording rate (in Hz) of the sample for which the index will be created
    :param sample_length: Length of the sample for which the index will be created
    :param index_rate: Rate of the datetime index in Hz

    :return: pandas.DatetimeIndex

    """
    freq_in_ms = 1000 / index_rate
    index_length = (sample_length / sample_rate) * index_rate

    return pd.date_range(start_datetime, freq=str(freq_in_ms) + 'ms', periods=index_length)


def signal_to_hz_rate_datetimeindexed_series(hz_rate, sample_rate, signal_array, signal_type, start_datetime):
    """ Transform signal_array to pandas Series with datetime-index starting from 'start_datetime'
    with sample rate 'hz_rate'. If the sample rate of the signal array does not match the desired Hz rate it is
    resampled using spline interpolation.
    :param hz_rate: Desired rate for pandas.DatetimeIndex in Hertz
    :param sample_rate: Sample rate of 'signal_array'
    :param signal_array: (Numpy) array with floating point signal of EMG channel
    :param signal_type: EMG channel name of 'signal_array'
    :param start_datetime: start date and time for pandas.DatetimeIndex
    :return: Signal as a datetimeindexed pd.Series starting at 'start_datetime' with sample rate 'hz_rate'
    """
    freq_in_ms = 1000 / hz_rate

    if hz_rate != sample_rate:
        # resample to hz_rate if necessary
        old_sample_points = np.arange(len(signal_array))
        new_sample_points = np.arange(len(signal_array), step=(sample_rate / hz_rate), dtype=np.double)

        tck = interpolate.splrep(old_sample_points, signal_array)
        resampled_signal_array = interpolate.splev(new_sample_points, tck)

        idx = pd.date_range(start_datetime, freq=str(freq_in_ms)+'ms', periods=len(new_sample_points))
        signal_dtseries = pd.Series(resampled_signal_array, index=idx, name=signal_type)

    else:
        idx = pd.date_range(start_datetime, freq=str(freq_in_ms) + 'ms', periods=len(signal_array))
        signal_dtseries = pd.Series(signal_array, index=idx, name=signal_type)

    return signal_dtseries
