# Supplementary material for: RBDtector: an open-source software to detect REM sleep without atonia according to visual scoring criteria
Source: Sci Rep. 2022 Dec 3;12:20886. doi: 10.1038/s41598-022-25163-9 (PMC9719467; doi:10.1038/s41598-022-25163-9)
Supplement: Supplementary file 1 — Supplementary Information. [file 41598_2022_25163_MOESM1_ESM.zip › RBDtector/app_logic/PSG.py]

# internal modules
import os
from typing import Tuple

from app_logic import dataframe_creation
from data_structures.annotation_data import AnnotationData
from data_structures.raw_data import RawData

# python modules
import logging

# dependencies
import numpy as np
import pandas as pd

# DEFINITIONS
from util.definitions import BASELINE_NAME, EVENT_TYPE, HUMAN_RATING_LABEL, SLEEP_CLASSIFIERS, definitions_as_string
from util import settings


class PSG:
    """ Perform automated detection of motoric arousals during REM sleep consistent with RBD.

    :param input_path: absolute path to directory that contains an EDF file to be evaluated
    and all relevant annotation files
    :param output_path: absolute path to directory in which to create the result files
    """
    def __init__(self, input_path: str = '', output_path: str = ''):
        self._input_path = input_path
        self._output_path = output_path

        self._raw_data: RawData = None                  # content of edf file
        self._annotation_data: AnnotationData = None    # content of txt files
        self._calculated_data: pd.DataFrame = None      # dataframe with all currently calculated data

        logging.info('Definitions:\n'
                     f'{str(definitions_as_string())}\n'
                     f'{str(settings.settings_as_string())}'
                     )
        logging.debug('New PSG Object created')

# PUBLIC FUNCTIONS
    @property
    def input_path(self):
        return self._input_path

    @input_path.setter
    def input_path(self, input_path):
        self._input_path = input_path

    @property
    def output_path(self):
        return self._output_path

    @output_path.setter
    def output_path(self, output_path):
        self._output_path = output_path

    @staticmethod
    def prepare_evaluation(raw_data, annotation_data, signal_names, assess_flow_events):

        signal_names = signal_names.copy()

        # extract start of PSG, sample rate of chin EMG channel and number of chin EMG samples to create datetime index
        start_datetime = raw_data.get_header()['startdate']
        sample_rate = raw_data.get_data_channels()[settings.SIGNALS_TO_EVALUATE[0]].get_sample_rate()
        sample_length = len(raw_data.get_data_channels()[settings.SIGNALS_TO_EVALUATE[0]].get_signal())

        # prepare DataFrame with DatetimeIndex
        preliminary_idx = dataframe_creation.create_datetime_index(start_datetime, sample_rate, sample_length)
        # df = pd.DataFrame(index=preliminary_idx)

        # add sleep profile to df
        df = pd.concat(PSG.create_sleep_profile_column(preliminary_idx, annotation_data), axis=1)

        # add signals to DataFrame
        for signal_type in signal_names.copy():
            logging.debug(signal_type + ' start')

            # Check if signal type exists in edf file
            try:
                signal_array = raw_data.get_data_channels()[signal_type].get_signal()
            except KeyError:
                signal_names.remove(signal_type)
                continue

            # Resample to 256 Hz and add to df
            sample_rate = raw_data.get_data_channels()[signal_type].get_sample_rate()
            df[signal_type] = dataframe_creation.signal_to_hz_rate_datetimeindexed_series(
                settings.RATE, sample_rate, signal_array, signal_type, start_datetime)

        # add global artifacts to df
        df['is_global_artifact'] = PSG.add_artifacts_to_df(df.index, annotation_data, assess_flow_events)

        return df[signal_names], df['is_REM'], df['is_global_artifact'], signal_names, df['sleep_phase']

    @staticmethod
    def find_artifact_free_REM_sleep_epochs_and_miniepochs(idx: pd.DatetimeIndex,
                                                           artifact_signal_series: pd.Series,
                                                           is_REM_series: pd.Series):
        """
        :param idx:
        :param artifact_signal_series:
        :param is_REM_series:
        :return: Tuple of pandas Series (Artifact-free REM epochs, Artifact-free REM miniepochs)
        """

        df = pd.DataFrame(index=idx)

        artifact_in_3s_miniepoch = artifact_signal_series \
            .resample('3s') \
            .sum() \
            .gt(0)
        df['miniepoch_contains_artifact'] = artifact_in_3s_miniepoch
        df['miniepoch_contains_artifact'] = df['miniepoch_contains_artifact'].ffill()
        df['artifact_free_rem_sleep_miniepoch'] = is_REM_series & ~df['miniepoch_contains_artifact']

        # find all 30s epochs of global artifact-free REM sleep for tonic event detection
        artifact_in_30s_epoch = artifact_signal_series \
            .resample('30s') \
            .sum() \
            .gt(0)
        df['epoch_contains_artifact'] = artifact_in_30s_epoch
        df['epoch_contains_artifact'] = df['epoch_contains_artifact'].ffill()
        df['artifact_free_rem_sleep_epoch'] = is_REM_series & ~df['epoch_contains_artifact']

        return df['artifact_free_rem_sleep_epoch'], df['artifact_free_rem_sleep_miniepoch']

    @staticmethod
    def prepare_human_signal_artifacts(annotation_data, index, signal_names):
        """

        :param annotation_data:
        :param index:
        :param signal_names:
        :return: pd.DataFrame with index 'index' containing 3 columns per signal in 'signal_names'.
        Their column names follow the following schematic:
            - '<signal_name>_human_artifact'  (artifacts of either human rater)
            - '<signal_name>_human1_artifact' (artifacts of human rater 1)
            - '<signal_name>_human2_artifact' (artifacts of human rater 2)
        """

        try:
            # process human rating for artifact evaluation per signal and event
            human_rating1 = annotation_data.human_rating[0][1]
            human_rating_label_dict1 = human_rating1.groupby('event').groups
            logging.debug(human_rating_label_dict1)
        except IndexError as e:
            raise FileNotFoundError("Human rating does not exist.")

        try:
            # process second human rating for artifact extraction per signal and event
            human_rating2 = annotation_data.human_rating[1][1]
            human_rating_label_dict2 = human_rating2.groupby('event').groups
            logging.debug(human_rating_label_dict2)
        except IndexError as e:
            logging.info("Only one human rater file found.")
            human_rating2 = None

        df_artifacts = pd.DataFrame(index=index)

        for signal_type in signal_names.copy():

            #add human rating boolean arrays
            df_artifacts[signal_type + '_human1_artifact'] = \
                PSG.transform_human_artifact_rating_for_signal_type_to_series(
                human_rating1, human_rating_label_dict1, signal_type, df_artifacts.index)

            df_artifacts[signal_type + '_human_artifact'] = df_artifacts[signal_type + '_human1_artifact']

            if human_rating2 is not None:
                df_artifacts[signal_type + '_human2_artifact'] = \
                    PSG.transform_human_artifact_rating_for_signal_type_to_series(
                    human_rating2, human_rating_label_dict2, signal_type, df_artifacts.index)

                # merge artifacts of both raters
                df_artifacts[signal_type + '_human_artifact'] = np.logical_or(
                    df_artifacts[signal_type + '_human1_artifact'],
                    df_artifacts[signal_type + '_human2_artifact']
                )

        return df_artifacts

    @staticmethod
    def find_signal_artifact_free_REM_sleep_epochs_and_miniepochs(index, is_REM_series, is_global_artifact_series,
                                                                  signal_artifacts, signal_names):
        df = pd.DataFrame(index=index)
        df_help = pd.DataFrame(index=index)
        signal_artifacts_used = 1

        # find artifact-free REM sleep miniepochs per signal:
        for signal_name in signal_names:

            # global and signal artifacts
            if signal_artifacts is not None:
                artifact_signal_series = np.logical_or(
                    is_global_artifact_series, signal_artifacts[signal_name + '_signal_artifact'])
            else:
                artifact_signal_series = is_global_artifact_series
                signal_artifacts_used = 0

            df[signal_name + '_artifact_free_rem_sleep_epoch'], df[signal_name + '_artifact_free_rem_sleep_miniepoch']\
                = PSG.find_artifact_free_REM_sleep_epochs_and_miniepochs(
                index, artifact_signal_series=artifact_signal_series, is_REM_series=is_REM_series)

            if not signal_artifacts_used:
                logging.info('No special signal artifacts were used. All signals use global artifacts only.')

        return df

    @staticmethod
    def find_baselines(df_signals, signal_names, use_human_baselines=False, is_rem_series=None,
                       artifact_free_rem_sleep_per_signal=None,
                       annotation_data=None):
        """
        Finds baseline per signal. If human baseline is used, annotation_data must be given.
        If human baseline is not used the respective baselines per signal are calculated. In this case is_rem_series and
        artifact_free_REM_sleep_per_signal must exist.
        :param df_signals:
        :param signal_names:
        :param use_human_baselines:
        :param artifact_free_rem_sleep_per_signal:
        :param annotation_data:
        :return:
        """

        df_baselines = pd.DataFrame(index=df_signals.index)
        df_baseline_artifacts = pd.DataFrame(index=df_signals.index)

        if use_human_baselines:
            for signal_name in signal_names:
                # add signal type baseline column
                df_baselines[signal_name + '_baseline'] = PSG.add_signal_baseline_to_df(df_signals, annotation_data,
                                                                                        signal_name)

        else:

            for signal_name in signal_names:

                # TODO: move to settings
                MIN_REM_BLOCK_LENGTH_IN_S = 150
                MIN_BASELINE_VOLTAGE = 0.05
                baseline_time_window_in_s = 30
                baseline_artifact_window_in_s = 5

                # find REM blocks
                all_rem_sleep_numbered, min_rem_block, numbered_rem_blocks, small_rem_pieces = PSG.find_rem_blocks(
                    MIN_REM_BLOCK_LENGTH_IN_S, is_rem_series)

                # detect baseline artifacts
                baseline_artifact = df_signals.loc[is_rem_series, signal_name].pow(2) \
                    .rolling(str(baseline_artifact_window_in_s) + 'S',
                             min_periods=settings.RATE * baseline_artifact_window_in_s) \
                    .mean() \
                    .apply(np.sqrt) \
                    .lt(MIN_BASELINE_VOLTAGE)

                df_baseline_artifacts[signal_name + '_baseline_artifact'] = baseline_artifact
                df_baseline_artifacts[signal_name + '_baseline_artifact'] = \
                    df_baseline_artifacts[signal_name + '_baseline_artifact'].ffill().fillna(False)

                block_baselines = pd.Series(index=range(1, all_rem_sleep_numbered.max() + 1))
                while True:
                    # calculate baseline per REM block
                    for block_number in block_baselines.index.values:
                        # find artifact-free REM block
                        rem_block = df_signals.loc[numbered_rem_blocks == block_number, signal_name]
                        artifact_free_rem_block = \
                            rem_block.loc[artifact_free_rem_sleep_per_signal[
                                signal_name + '_artifact_free_rem_sleep_miniepoch']]
                        artifact_free_rem_block = \
                            artifact_free_rem_block[~df_baseline_artifacts[signal_name + '_baseline_artifact']]

                        # find baseline
                        baseline_in_rolling_window = artifact_free_rem_block.pow(2)\
                            .rolling(str(baseline_time_window_in_s) + 'S',
                                     min_periods=settings.RATE * baseline_time_window_in_s)\
                            .mean() \
                            .apply(np.sqrt)

                        if (baseline_in_rolling_window is not None) and baseline_in_rolling_window.empty:
                            min_baseline_for_block = np.nan
                        else:
                            min_baseline_for_block = np.nanmin(baseline_in_rolling_window)
                        block_baselines[block_number] = min_baseline_for_block

                    block_baselines = block_baselines.ffill().bfill()

                    if block_baselines.isna().any():
                        if baseline_time_window_in_s != 15:
                            baseline_time_window_in_s = 15
                            continue
                        else:
                            logging.info(f'For signal {signal_name} a baseline cannot be calculated.')
                            block_baselines = None
                            break
                    else:
                        break

                if block_baselines is None:
                    continue

                for block_number in block_baselines.index.values:
                    rem_block = df_signals.loc[all_rem_sleep_numbered == block_number, signal_name]
                    df_baselines.loc[rem_block.index, signal_name + '_baseline'] = block_baselines[block_number]

        return df_baselines, df_baseline_artifacts

    @staticmethod
    def detect_rbd_events(df_signals, df_baselines, artifact_free_rem_sleep_per_signal, signal_names, annotation_data):
        """
        Detects RBD events in

        :return: Calculation results in DataFrame
        """

        df = pd.concat([df_signals, df_baselines], axis=1)
        amplitudes_and_durations_dict = {}

        # FOR EACH EMG SIGNAL:
        for signal_name in signal_names:
            amplitudes_and_durations_dict[signal_name] = {}

            # check existence of baseline
            if not signal_name + '_baseline' in df.columns:
                logging.info(f'For channel {signal_name} no baseline was found. Channel skipped.')
                continue

            # find increased activity
            df[signal_name + '_isGE2xBaseline'] = df[signal_name].abs() >= 2 * df[signal_name + '_baseline']
            df[signal_name + '_isGE2xBaseline'] = np.logical_and(
                df[signal_name + '_isGE2xBaseline'],
                artifact_free_rem_sleep_per_signal[signal_name + '_artifact_free_rem_sleep_miniepoch'])

            df = PSG.find_increased_activity(
                df, signal_name,
                artifact_free_rem_sleep_per_signal[signal_name + '_artifact_free_rem_sleep_miniepoch'],
                settings.COUNT_BASED_ACTIVITY)

            # find increased sustained activity
            df = PSG.find_increased_sustained_activity(df, signal_name)

            # find tonic epochs and adapt baseline if necessary
            df = PSG.find_tonic_activity_and_adapt_baseline(
                df, signal_name, artifact_free_rem_sleep_per_signal[signal_name + '_artifact_free_rem_sleep_epoch'])

            # repeat search for sustained activity according to new baseline if necessary
            if df[signal_name + '_tonic'].any():
                df[signal_name + '_isGE2xBaseline'] = df[signal_name].abs() >= 2 * df[signal_name + '_baseline']
                df[signal_name + '_isGE2xBaseline'] = np.logical_and(
                    df[signal_name + '_isGE2xBaseline'],
                    artifact_free_rem_sleep_per_signal[signal_name + '_artifact_free_rem_sleep_miniepoch'])

                df = PSG.find_increased_activity(
                    df, signal_name,
                    artifact_free_rem_sleep_per_signal[signal_name + '_artifact_free_rem_sleep_miniepoch'],
                    settings.COUNT_BASED_ACTIVITY)
                df = PSG.find_increased_sustained_activity(df, signal_name)

            # find phasic activity and miniepochs
            df, amplitudes_and_durations_dict[signal_name]['phasic'] = PSG.find_phasic_activity_and_miniepochs(df, signal_name)
            df[signal_name + '_phasic_miniepochs'] = np.logical_and(
                df[signal_name + '_phasic_miniepochs'],
                artifact_free_rem_sleep_per_signal[signal_name + '_artifact_free_rem_sleep_miniepoch'])

            # find any activity and miniepochs
            df, amplitudes_and_durations_dict[signal_name]['non-tonic'] = PSG.find_any_activity_and_miniepochs(df, signal_name)
            df[signal_name + '_any_miniepochs'] = np.logical_and(
                df[signal_name + '_any_miniepochs'],
                artifact_free_rem_sleep_per_signal[signal_name + '_artifact_free_rem_sleep_miniepoch'])

        return df, amplitudes_and_durations_dict

### Modernized internal methods
    @staticmethod
    def transform_human_artifact_rating_for_signal_type_to_series(human_rating, human_rating_label_dict, signal_type,
                                                                  index):
        artifact_label = EVENT_TYPE['artifact']

        df = pd.DataFrame(index=index)

        # Create column for human rating of event type
        df[signal_type + '_human_artifact'] = pd.Series(False, index=df.index)

        # Get relevant artifact annotations for column
        human_event_type_indices = \
            human_rating_label_dict.get(HUMAN_RATING_LABEL[signal_type] + artifact_label, [])

        # Set bool column true in all rows with annotated indices
        for idx in human_event_type_indices:
            df.loc[
                human_rating.iloc[idx]['event_onset']:human_rating.iloc[idx]['event_end_time'],
                [signal_type + '_human_artifact']
            ] = True

        return df[signal_type + '_human_artifact']

    @staticmethod
    def add_artifacts_to_df(idx: pd.DatetimeIndex, annotation_data: AnnotationData, assess_flow_events: bool):
        arousals: pd.DataFrame = annotation_data.arousals[1]

        df = pd.DataFrame(index=idx)
        df['artifact_event'] = pd.Series(False, index=df.index)
        for label, on, off in zip(arousals['event'], arousals['event_onset'], arousals['event_end_time']):
            df.loc[on:off, ['artifact_event']] = True

        if assess_flow_events:
            flow_events = annotation_data.flow_events[1]
            df['flow_event'] = pd.Series(False, index=df.index)
            for label, on, off in zip(flow_events['event'], flow_events['event_onset'], flow_events['event_end_time']):
                df.loc[on:off, ['flow_event']] = True

        # add conditional column 'is_artifact'
        if assess_flow_events:
            df['is_artifact'] = np.logical_or(df['artifact_event'], df['flow_event'])
        else:
            df['is_artifact'] = df['artifact_event']

        return df['is_artifact']

    @staticmethod
    def create_sleep_profile_column(idx: pd.DatetimeIndex, annotation_data: AnnotationData) \
            -> Tuple[pd.Series, pd.Series]:
        """
        :param index: DatetimeIndex to be used for sleep profile column
        :param sleep_profile: Pandas DataFrame with categorical column "sleep_phase" containing sleeping phase
                classification strings. index is a DatetimeIndex containing the timestamps from the sleep profile input
                text file
        :returns df['sleep_phase'], df['is_REM']: 2 pd.Series sleep_phase (categorical) and is_REM (bool) respectively,
                with index values from idx as long as they correspond to full sleep phase epochs
        """
        df = pd.DataFrame(index=idx)
        sleep_profile = annotation_data.sleep_profile[1]

        sleep_profile.sort_index(inplace=True)

        # remove sleep phases which are not fully filled with samples
        sleep_profile = sleep_profile.loc[idx[0]:idx[-1]]
        sleep_profile.iloc[-1] = SLEEP_CLASSIFIERS['artifact']

        # resample sleep profile from 2Hz(30s intervals) to settings.RATE Hz, fill all entries with the correct
        # sleeping phase and add it as column to dataframe
        # This cuts off all samples that do not have a correlating sleeping phase
        resampled_sleep_profile = sleep_profile.resample(str(1000 / settings.RATE) + 'ms').ffill()
        df = pd.concat([df, resampled_sleep_profile], axis=1, join='inner')

        df['is_REM'] = df['sleep_phase'].str.lower() == SLEEP_CLASSIFIERS['REM'].lower()

        if settings.SNORE:
            df['is_SNORE'] = df['sleep_phase'].str.lower() == SLEEP_CLASSIFIERS['SNORE'].lower()
            df['is_REM'] = np.logical_or(df['is_REM'], df['is_SNORE'])

        return df['sleep_phase'], df['is_REM']


### df- and column-dependent internal methods
    @staticmethod
    def find_any_activity_and_miniepochs(df, signal_type):
        """
        Find any activity and 3s miniepochs containing any activity
        :param df: pandas.Dataframe containing columns
                    df[signal_type + '_sustained_activity'] and df[signal_type + '_tonic']
        :param signal_type: name of signal as str as used in the naming of the relevant df columns
        :return: original df with added columns df[signal_type + '_any'] and
                df[signal_type + '_any_miniepochs']
        """
        idx = pd.IndexSlice

        # find 'any' activity
        df[signal_type + '_any'] = df[signal_type + '_sustained_activity'] | df[signal_type + '_tonic']

        # find 'any' miniepochs
        any_in_3s_miniepoch = df[signal_type + '_any'].squeeze() \
            .resample('3s') \
            .sum() \
            .gt(0)
        df[signal_type + '_any_miniepochs'] = any_in_3s_miniepoch
        df[signal_type + '_any_miniepochs'] = df[signal_type + '_any_miniepochs'].ffill()

        # find non-tonic max amplitudes
        abs_normalized_signal = (df[signal_type] / df[signal_type + '_baseline']) \
            .squeeze() \
            .abs() \
            .rename('Absolute Normalized Signal')

        non_tonic_sustained_activity = df[signal_type + '_sustained_activity'] & ~(df[signal_type + '_tonic'])

        if non_tonic_sustained_activity.any():
            max_amplitudes = pd.concat([non_tonic_sustained_activity, abs_normalized_signal], axis=1) \
                .groupby([non_tonic_sustained_activity.diff().ne(0).cumsum(), non_tonic_sustained_activity]) \
                ['Absolute Normalized Signal'] \
                .max()
            max_amplitudes = max_amplitudes.loc[idx[:, True]]
            max_mean = max_amplitudes.mean()

            # find mean non-tonic duration
            duration = non_tonic_sustained_activity \
                .groupby([non_tonic_sustained_activity.diff().ne(0).cumsum(), non_tonic_sustained_activity]) \
                .size() \
                .divide(settings.RATE)
            duration = duration.loc[idx[:, True]]
            mean_duration = duration.mean()
        else:
            max_mean = 0
            mean_duration = 0

        return df, {'max_mean': max_mean, 'mean_duration': mean_duration}

    @staticmethod
    def find_phasic_activity_and_miniepochs(df, signal_type):
        """
        Find phasic activity and 3s miniepochs containing phasic activity
        :param df: pandas.Dataframe containing column df[signal_type + '_sustained_activity']
        :param signal_type: name of signal as str as used in the naming of the df[signal_type + '_sustained_activity']
                column
        :return: original df with added columns df[signal_type + '_phasic'] and
                df[signal_type + '_phasic_miniepochs']
        """
        idx = pd.IndexSlice

        # find phasic activity
        continuous_phasic_sustained_activity = df[signal_type + '_sustained_activity'] \
            .groupby([df[signal_type + '_sustained_activity'].diff().ne(0).cumsum()]) \
            .transform('size') \
            .le(settings.RATE * 5)
        df[signal_type + '_phasic'] = continuous_phasic_sustained_activity & df[signal_type + '_sustained_activity']

        if df[signal_type + '_phasic'].any():
            # find phasic max amplitudes
            abs_normalized_signal = (df[signal_type] / df[signal_type + '_baseline'])\
                .squeeze()\
                .abs()\
                .rename('Absolute Normalized Signal')

            max_amplitudes = pd.concat([df[signal_type + '_phasic'], abs_normalized_signal], axis=1)\
                .groupby([df[signal_type + '_phasic'].diff().ne(0).cumsum(), df[signal_type + '_phasic']])\
                ['Absolute Normalized Signal']\
                .max()
            max_amplitudes = max_amplitudes.loc[idx[:, True]]
            max_mean = max_amplitudes.mean()

            # find mean phasic duration
            duration = df[signal_type + '_phasic']\
                .groupby([df[signal_type + '_phasic'].diff().ne(0).cumsum(), df[signal_type + '_phasic']])\
                .size()\
                .divide(settings.RATE)
            duration = duration.loc[idx[:, True]]
            mean_duration = duration.mean()
        else:
            max_mean = 0
            mean_duration = 0

        # find phasic miniepochs
        phasic_in_3s_miniepoch = df[signal_type + '_phasic'].squeeze() \
            .resample('3s') \
            .sum() \
            .gt(0)
        df[signal_type + '_phasic_miniepochs'] = phasic_in_3s_miniepoch
        df[signal_type + '_phasic_miniepochs'] = df[signal_type + '_phasic_miniepochs'].ffill()

        return df, {'max_mean': max_mean, 'mean_duration': mean_duration}


    @staticmethod
    def find_tonic_activity_and_adapt_baseline(df, signal_type, artifact_free_rem_sleep_epochs):
        """
        Find tonic activity among 30s intervals of sustained activity signal. Adapt baseline to RMS of tonic activity
        during exact time of sustained activity inside tonic epoch.

        :param df: pandas.Dataframe containing column df[signal_type + '_sustained_activity']
        :param signal_type: name of signal as str as used in the naming of the df[signal_type + '_sustained_activity']
                column
        :param artifact_free_rem_sleep_epochs: Series of artifact-free REM sleep epochs for this signal
        :return: original dataframe with column df[signal_type + '_tonic'] added and
                column df[signal_type + '_baseline'] updated to tonic activity
        """

        sustained_signal = np.logical_and(df[signal_type + '_sustained_activity'], artifact_free_rem_sleep_epochs)
        tonic_in_30s = sustained_signal \
            .resample('30s') \
            .sum() \
            .gt((settings.RATE * 30) / 2)
        df[signal_type + '_tonic'] = tonic_in_30s
        df[signal_type + '_tonic'] = df[signal_type + '_tonic'].ffill()
        df[signal_type + '_tonic'] = np.logical_and(df[signal_type + '_tonic'], artifact_free_rem_sleep_epochs)

        activity_at_tonic_interval = df[signal_type + '_tonic'] & df[signal_type + '_sustained_activity']
        rms_per_tonic = df.loc[activity_at_tonic_interval, signal_type]
        rms_per_tonic = rms_per_tonic ** 2
        rms_per_tonic = rms_per_tonic.groupby([activity_at_tonic_interval.diff().ne(0).cumsum()]) \
            .transform(lambda x: np.sqrt(np.mean(x)))
        df.loc[activity_at_tonic_interval, [signal_type + '_baseline']] = rms_per_tonic[activity_at_tonic_interval]

        return df

    @staticmethod
    def find_increased_sustained_activity(df, signal_type):
        """
        Finds increased sustained activity defined as increased activity of at least MIN_SUSTAINED seconds with no gaps bigger
        than MAX_GAP_SIZE.
        :param df: pandas.Dataframe that contains a datetimeindexed column df[signal_type + '_increased_activity']
        :param signal_type: name of signal as str as used in the naming of the df[signal_type + '_increased_activity']
                column
        :return: original df with added column df[signal_type + '_sustained_activity']
        """
        continuous_vals_gt_min_start = df[signal_type + '_increased_activity'] \
            .groupby([df[signal_type + '_increased_activity'].diff().ne(0).cumsum()]) \
            .transform('size') \
            .gt(settings.RATE * settings.MIN_SUSTAINED)
        min_sustained_activity = \
            continuous_vals_gt_min_start & df[signal_type + '_increased_activity']

        continuous_vals_gt_min_end = df[signal_type + '_increased_activity'] \
            .groupby([df[signal_type + '_increased_activity'].diff().ne(0).cumsum()]) \
            .transform('size') \
            .lt(settings.RATE * settings.MAX_GAP_SIZE)
        max_tolerable_gaps = \
            continuous_vals_gt_min_end & ~df[signal_type + '_increased_activity']

        # iteratively add gaps and smaller activity windows to sustained activity, as long as they fit the sustained
        # activity criteria
        sustained_activity = pd.Series()
        new_sustained_activity = min_sustained_activity

        while not sustained_activity.equals(new_sustained_activity):
            sustained_activity = new_sustained_activity

            # add gaps < MAX_GAP_SIZE to sustained activity periods if they lie directly to the right of a
            # sustained activity interval
            diff_signal = \
                new_sustained_activity.astype(int) \
                + max_tolerable_gaps.astype(int) * 3
            relevant_diffs = diff_signal.diff().replace(to_replace=0, method='ffill').eq(2).fillna(0).astype(bool)
            new_sustained_activity = new_sustained_activity | relevant_diffs

            # add gaps < 0.25s to sustained activity periods if they lie directly to the left of a new
            # sustained activity interval
            diff_signal = \
                new_sustained_activity.astype(int) \
                + max_tolerable_gaps.astype(int) * 3
            relevant_diffs = diff_signal.diff(-1).replace(to_replace=0, method='bfill').eq(2).fillna(0).astype(bool)
            new_sustained_activity = new_sustained_activity | relevant_diffs

            # add activity to sustained activity periods if they lie directly to the right of a new
            # sustained activity interval
            non_sustained_activity = df[signal_type + '_increased_activity'] & ~new_sustained_activity
            diff_signal = \
                new_sustained_activity.astype(int) \
                + non_sustained_activity.astype(int) * 3
            relevant_diffs = diff_signal.diff().replace(to_replace=0, method='ffill').eq(2).fillna(0).astype(bool)
            new_sustained_activity = new_sustained_activity | relevant_diffs

            # add activity to sustained activity periods if they lie directly to the left of a new
            # sustained activity interval
            non_sustained_activity = df[signal_type + '_increased_activity'] & ~new_sustained_activity
            diff_signal = \
                new_sustained_activity.astype(int) \
                + non_sustained_activity.astype(int) * 3
            relevant_diffs = diff_signal.diff(-1).replace(to_replace=0, method='bfill').eq(2).fillna(0).astype(bool)
            new_sustained_activity = new_sustained_activity | relevant_diffs

            # df[signal_type + '_new_sustained_activity'] = new_sustained_activity
            # df['diffs'] = relevant_diffs
        df[signal_type + '_sustained_activity'] = sustained_activity
        return df

    @staticmethod
    def find_increased_activity(df: pd.DataFrame, signal_type: str, artifact_free_rem_sleep_miniepoch,
                                count_based_activity: bool = False):
        """

        :param df: Datetimeindexed pandas.Dataframe containing columns:
            df[signal_type]: float
            df[signal_type + '_baseline']
        :param signal_type: Signal type to find and create df[signal_type + '_increased_activity'] for
        :param artifact_free_rem_sleep_miniepoch: boolean series of artifact free miniepochs of this signal
        :param count_based_activity:
            True: increased activity defined as more than 3 values of a 50ms interval bigger than 2x baseline
            False: increased activity defined as RMS of a 50ms interval is bigger than 2x baseline
        :return: Updated Dataframe
        """

        if count_based_activity:
            series_to_resample = df[signal_type].astype(int)
            increased_in_point05s = series_to_resample \
                .resample(settings.CHUNK_SIZE) \
                .sum() \
                .apply(lambda x: x > 3)
            increased_in_point05s = increased_in_point05s.resample(str(1000 / settings.RATE) + 'ms').ffill()
            df[signal_type + '_increased_activity'] = increased_in_point05s
            df[signal_type + '_increased_activity'] = df[signal_type + '_increased_activity']

            if settings.WITH_OFFSET:
                increased_in_point05s_with_offset = series_to_resample \
                    .resample(settings.CHUNK_SIZE, offset=settings.OFFSET_SIZE) \
                    .sum() \
                    .apply(lambda x: x > 3)
                increased_in_point05s_with_offset = increased_in_point05s_with_offset.resample(str(1000 / settings.RATE) + 'ms').ffill()
                df[signal_type + '_increased_activity_with_offset'] = increased_in_point05s_with_offset
                df[signal_type + '_increased_activity'] = np.logical_or(
                    df[signal_type + '_increased_activity'],
                    df[signal_type + '_increased_activity_with_offset']
                ).fillna(False)

        else:
            valid_signal = artifact_free_rem_sleep_miniepoch * df[signal_type]
            valid_signal = valid_signal.pow(2)
            increased_in_point05s = valid_signal \
                .resample(settings.CHUNK_SIZE) \
                .mean() \
                .apply(np.sqrt)

            df[signal_type + '_increased_activity'] = increased_in_point05s.resample(str(1000 / settings.RATE) + 'ms').ffill()
            df[signal_type + '_increased_activity'] = df[signal_type + '_increased_activity'].ffill()
            df[signal_type + '_increased_activity'] = \
                df[signal_type + '_increased_activity'] > (2 * df[signal_type + '_baseline'])

            if settings.WITH_OFFSET:
                valid_signal = artifact_free_rem_sleep_miniepoch * df[signal_type]
                valid_signal = valid_signal.pow(2)
                increased_in_point05s_with_offset = valid_signal \
                    .resample(settings.CHUNK_SIZE, offset=settings.OFFSET_SIZE) \
                    .mean() \
                    .apply(np.sqrt)
                increased_in_point05s_with_offset = increased_in_point05s_with_offset.resample(str(1000 / settings.RATE) + 'ms').ffill()
                increased_activity_with_offset = pd.Series(increased_in_point05s_with_offset, index=df.index)
                increased_activity_with_offset = \
                    increased_activity_with_offset > (2 * df[signal_type + '_baseline'])
                df[signal_type + '_increased_activity'] = np.logical_or(
                    df[signal_type + '_increased_activity'],
                    increased_activity_with_offset
                )
        return df

    def add_human_rating_for_signal_type_to_df(self, df, human_rating, human_rating_label_dict, signal_type):

        # For all event types (tonic, intermediate, phasic, artifact)
        for event_type in EVENT_TYPE.keys():

            # Create column for human rating of event type
            df[signal_type + '_human_' + event_type] = pd.Series(False, index=df.index)

            # Get relevant annotations for column
            human_event_type_indices = \
                human_rating_label_dict.get(HUMAN_RATING_LABEL[signal_type] + EVENT_TYPE[event_type], [])

            # Set bool column true in all rows with annotated indices
            for idx in human_event_type_indices:
                df.loc[
                    human_rating.iloc[idx]['event_onset']:human_rating.iloc[idx]['event_end_time'],
                    [signal_type + '_human_' + event_type]
                ] = True

        # Add second human rating artifacts to dataframe if available
        if len(self._annotation_data.human_rating) > 1:

            # create rater1-only and rater2-only artifact column
            df[signal_type + '_human1_artifact'] = df[signal_type + '_human_artifact']
            df[signal_type + '_human2_artifact'] = pd.Series(False, index=df.index)

            second_rater = self._annotation_data.human_rating[1][1]
            human_rating_label_dict = second_rater.groupby('event').groups

            # Get relevant annotations for column
            second_rater_event_type_indices = \
                human_rating_label_dict.get(HUMAN_RATING_LABEL[signal_type] + EVENT_TYPE['artifact'], [])

            # Set bool column true in all rows with annotated indices
            for idx in second_rater_event_type_indices:
                df.loc[
                    second_rater.iloc[idx]['event_onset']:second_rater.iloc[idx]['event_end_time'],
                    [signal_type + '_human2_artifact']
                ] = True

            # merge artifacts of both raters
            df[signal_type + '_human_artifact'] = np.logical_or(
                df[signal_type + '_human_artifact'],
                df[signal_type + '_human2_artifact']
            )

        # adaptions to phasic
        df[signal_type + '_human_phasic'] = df[signal_type + '_human_phasic'] & df['artifact_free_rem_sleep_miniepoch']

        phasic_in_3s_miniepoch = df[signal_type + '_human_phasic'].squeeze() \
            .resample('3s') \
            .sum() \
            .gt(0)
        df[signal_type + '_human_phasic_miniepochs'] = phasic_in_3s_miniepoch
        df[signal_type + '_human_phasic_miniepochs'] = df[signal_type + '_human_phasic_miniepochs'].ffill()

        # adaptions to any
        df[signal_type + '_human_any'] = df[signal_type + '_human_tonic'] | \
                                         df[signal_type + '_human_intermediate'] | \
                                         df[signal_type + '_human_phasic']

        any_in_3s_miniepoch = df[signal_type + '_human_any'].squeeze() \
            .resample('3s') \
            .sum() \
            .gt(0)
        df[signal_type + '_human_any_miniepochs'] = any_in_3s_miniepoch
        df[signal_type + '_human_any_miniepochs'] = df[signal_type + '_human_any_miniepochs'].ffill()

        return df

    @staticmethod
    def find_rem_blocks(MIN_REM_BLOCK_LENGTH_IN_S, is_rem_series):
        continuuos_rem_ge_min_block_length = is_rem_series \
            .groupby(is_rem_series.diff().ne(0).cumsum()) \
            .transform('size') \
            .ge(settings.RATE * MIN_REM_BLOCK_LENGTH_IN_S)
        min_rem_block = \
            continuuos_rem_ge_min_block_length & is_rem_series
        rem_block_counter = 0

        def transform_to_rem_group_name(x):
            if x.all():
                nonlocal rem_block_counter
                rem_block_counter += 1
                return rem_block_counter
            else:
                return 0

        numbered_rem_blocks = min_rem_block \
            .groupby(min_rem_block.diff().ne(0).cumsum()) \
            .transform(transform_to_rem_group_name)
        small_rem_pieces = is_rem_series & ~min_rem_block

        def assign_small_piece_to_rem_block(x):
            if x.all():
                nonlocal numbered_rem_blocks

                first_index_of_piece = x.index[0]
                last_index_of_piece = x.index[-1]

                block_indices = numbered_rem_blocks[numbered_rem_blocks != 0].index

                closest_to_beginning_of_piece = min(first_index_of_piece - block_indices, key=abs)
                closest_to_end_of_piece = min(last_index_of_piece - block_indices, key=abs)

                if closest_to_beginning_of_piece < closest_to_end_of_piece:
                    block_number = numbered_rem_blocks[first_index_of_piece - closest_to_beginning_of_piece]
                else:
                    block_number = numbered_rem_blocks[last_index_of_piece - closest_to_end_of_piece]

                return block_number

            else:
                return 0

        small_rem_pieces_assigned_to_numbered_rem_blocks = small_rem_pieces \
            .groupby(small_rem_pieces.diff().ne(0).cumsum()) \
            .transform(assign_small_piece_to_rem_block)
        all_rem_sleep_numbered = numbered_rem_blocks + small_rem_pieces_assigned_to_numbered_rem_blocks
        return all_rem_sleep_numbered, min_rem_block, numbered_rem_blocks, small_rem_pieces

    @staticmethod
    def add_signal_baseline_to_df(df_signals, annotation_data, signal_type):
        df_baseline = pd.DataFrame(index=df_signals.index)
        bl_start, bl_stop = annotation_data.baseline[BASELINE_NAME[signal_type]]
        baseline = rms(df_signals.loc[bl_start: bl_stop, signal_type])
        df_baseline[signal_type + '_baseline'] = baseline
        return df_baseline


def rms(np_array_like):
    return np.sqrt(np.mean(np.power(np_array_like.astype(np.double), 2)))
