# Supplementary material for: RBDtector: an open-source software to detect REM sleep without atonia according to visual scoring criteria
Source: Sci Rep. 2022 Dec 3;12:20886. doi: 10.1038/s41598-022-25163-9 (PMC9719467; doi:10.1038/s41598-022-25163-9)
Supplement: Supplementary file 1 — Supplementary Information. [file 41598_2022_25163_MOESM1_ESM.zip › RBDtector/config.ini]

# Remove ';' from line and change values after the '=' in order to change the current RBDtector configuration

[Settings]

# Signal names of EMG channels in EDF files to be evaluated for RSWA
;SIGNALS_TO_EVALUATE = EMG, PLM r, AUX
;CHIN = 0
;LEGS = 1
;ARMS = 2

# Artifact types to be excluded from evaluation
;FLOW = True
;HUMAN_ARTIFACTS = True
;SNORE = False

# Use manually defined static baselines from a baseline file instead of calculating adaptive baseline levels
;HUMAN_BASELINE = True
