# Supplementary material for: RBDtector: an open-source software to detect REM sleep without atonia according to visual scoring criteria
Source: Sci Rep. 2022 Dec 3;12:20886. doi: 10.1038/s41598-022-25163-9 (PMC9719467; doi:10.1038/s41598-022-25163-9)
Supplement: Supplementary file 1 — Supplementary Information. [file 41598_2022_25163_MOESM1_ESM.zip › RBDtector/data_structures/raw_data_channel.py]

import numpy as np
import pandas as pd

from typing import Dict, Any


class RawDataChannel:

    def __init__(self, signal_header: Dict[str, Any] = None, signal: np.ndarray = None):
        self._signal_header: Dict[str, Any] = signal_header
        self._signal: np.ndarray = signal

    def get_signal(self):
        return self._signal

    def get_signal_as_pd_series(self):
        return pd.Series(self._signal)

    def get_sample_rate(self):
        return self._signal_header['sample_rate']
