# Supplementary material for: RBDtector: an open-source software to detect REM sleep without atonia according to visual scoring criteria
Source: Sci Rep. 2022 Dec 3;12:20886. doi: 10.1038/s41598-022-25163-9 (PMC9719467; doi:10.1038/s41598-022-25163-9)
Supplement: Supplementary file 1 — Supplementary Information. [file 41598_2022_25163_MOESM1_ESM.zip › RBDtector/util/definitions.py]

HUMAN_RATING_LABEL = {      #: Maps EMG channel name to EMG channel description in human rating labels
    'EMG': 'Chin',
    'PLM l': 'LeftLeg',
    'PLM r': 'RightLeg',
    'AUX': 'RightArm',
    'Akti.': 'LeftArm'
}

EVENT_TYPE = {      # Maps internal EMG event type to EMG event type description in human rating labels
    'tonic': 'Tonic',
    'intermediate': 'Any',
    'phasic': 'Phasic',
    'artifact': 'Artifact'
}

BASELINE_NAME = {       #: Maps EMG channel name to string identifier of the baseline inside the baseline input file
    'EMG': 'EMG REM baseline',
    'PLM l': 'PLMl REM baseline',
    'PLM r': 'PLMr REM baseline',
    'AUX': 'AUX REM baseline',
    'Akti.': 'AKTI REM baseline'
}

FILE_FINDER = {     #: Maps file type to its file name pattern used to find the file inside the input directory
    'edf': ['*.edf'],
    'sleep_profile': ['*Sleep profile*', '*Schlafprofil*'],
    'flow_events': ['*Flow Events*'],
    'arousals': ['*Classification Arousals*', '*Klassifizierte Arousal*'],
    'baseline': ['*Start-Baseline*'],
    'human_rating': ['*Generic*']
}

SLEEP_CLASSIFIERS = {
    'artifact': 'A',
    'REM':  'REM',
    'SNORE': 'SNORE'
}


def definitions_as_string():
    """ Convenience method to receive all definitions as formatted string. """
    return str(f"FILE_FINDER: {FILE_FINDER}\n"
               f"HUMAN_RATING_LABEL: {HUMAN_RATING_LABEL}\n"
               f"EVENT_TYPE: {EVENT_TYPE}\n"
               f"BASELINE_NAME: {BASELINE_NAME}\n"
               f"SLEEP_CLASSIFIERS: {SLEEP_CLASSIFIERS}\n"
               )
