# Supplementary material for: RBDtector: an open-source software to detect REM sleep without atonia according to visual scoring criteria
Source: Sci Rep. 2022 Dec 3;12:20886. doi: 10.1038/s41598-022-25163-9 (PMC9719467; doi:10.1038/s41598-022-25163-9)
Supplement: Supplementary file 1 — Supplementary Information. [file 41598_2022_25163_MOESM1_ESM.zip › RBDtector/util/error_for_display.py]

class ErrorForDisplay(Exception):
    """
    Custom error class for all errors that should display an error message to the user.
    Best usage: First log the original error, then raise ErrorForDisplay(custom_error_message) from OriginalError
    """
    def __init__(self, display_message: str):
        """
        Constructor of ErrorForDisplay.
        :param display_message: Message to be displayed to user
        """
        self._display_message = display_message

    def __str__(self):
        return self._display_message
