# Supplementary material for: RBDtector: an open-source software to detect REM sleep without atonia according to visual scoring criteria
Source: Sci Rep. 2022 Dec 3;12:20886. doi: 10.1038/s41598-022-25163-9 (PMC9719467; doi:10.1038/s41598-022-25163-9)
Supplement: Supplementary file 1 — Supplementary Information. [file 41598_2022_25163_MOESM1_ESM.zip › RBDtector/util/settings.py]

# Internally used sample rate
RATE = 256

# Signal names of EMG channels in EDF files to be evaluated for RSWA
SIGNALS_TO_EVALUATE = ['EMG', 'PLM l', 'PLM r', 'AUX', 'Akti.']
CHIN = 0
LEGS = [1, 2]
ARMS = [3, 4]


# Artifact types to be excluded from evaluation
FLOW = False
HUMAN_ARTIFACTS = False
SNORE = True

# Use manually defined static baselines from a baseline file instead of calculating adaptive baseline levels
HUMAN_BASELINE = False

# Internal calculation variables - change default values only in case of optimization study
COUNT_BASED_ACTIVITY = False
MIN_SUSTAINED = 0.1
MAX_GAP_SIZE = 0.25
CHUNK_SIZE = '30L'
WITH_OFFSET = True
OFFSET_SIZE = '15L'


def settings_as_string():
    return str(f'RATE = {RATE}\n' +
               f'FLOW = {FLOW}\n' +
               f'HUMAN_ARTIFACTS = {HUMAN_ARTIFACTS}\n' +
               f'HUMAN_BASELINE = {HUMAN_BASELINE}\n' +
               f'SNORE = {SNORE}\n' +
               f'COUNT_BASED_ACTIVITY = {COUNT_BASED_ACTIVITY}\n' +
               f'MIN_SUSTAINED = {MIN_SUSTAINED}\n' +
               f'MAX_GAP_SIZE = {MAX_GAP_SIZE}\n' +
               f'CHUNK_SIZE = {CHUNK_SIZE}\n' +
               f'WITH_OFFSET = {WITH_OFFSET}\n' +
               f'OFFSET_SIZE = {OFFSET_SIZE}\n' +
               f'SIGNALS_TO_EVALUATE = {str(SIGNALS_TO_EVALUATE)}\n' +
               f'CHIN = {str(CHIN)}\n' +
               f'LEGS = {str(LEGS)}\n' +
               f'ARMS = {str(ARMS)}\n'

               )
